# Supplementary material for: Human Herpesvirus 1 Associated with Epizootics in Belo Horizonte, Minas Gerais, Brazil
Source: Viruses. 2025 Apr 30;17(5):660. doi: 10.3390/v17050660 (PMC12115514; doi:10.3390/v17050660)
Supplement: Supplementary file 1 [file viruses-17-00660-s001.zip]

Archive with 1 entries (1 files):
- viruses-3575738-supplementary.pdf
